# Supplementary material for: Galaxy mothur Toolset (GmT): a user-friendly application for 16S rRNA gene sequencing analysis using mothur
Source: Gigascience. 2018 Feb 28;8(2):giy166. doi: 10.1093/gigascience/giy166 (PMC6377400; doi:10.1093/gigascience/giy166)
Supplement: Supplemental Files [file giy166_supplemental_files.zip]

Archive with 2 entries (2 files):
- response-to-reviewers.pdf
- supplementary.pdf
